# Supplementary material for: Phytopathogenic Fungicidal Activity and Mechanism Approach of Three Kinds of Triphenylphosphonium Salts
Source: J Fungi (Basel). 2024 Jun 27;10(7):450. doi: 10.3390/jof10070450 (PMC11278366; doi:10.3390/jof10070450)
Supplement: Supplementary file 1 [file jof-10-00450-s001.zip]

Archive with 1 entries (1 files):
- jof-3053321-supplementary.pdf
